# Supplementary material for: Strategies to Screen Anti-AQP4 Antibodies from Yeast Surface Display Libraries
Source: Antibodies (Basel). 2022 Jun 5;11(2):39. doi: 10.3390/antib11020039 (PMC9220140; doi:10.3390/antib11020039)
Supplement: Supplementary file 1 [file antibodies-11-00039-s001.zip]

Archive with 1 entries (1 files):
- antibodies-1720721-supplementary.pdf
